# Supplementary material for: Behavioral and Neurochemical Shifts at the Hippocampus and Frontal Cortex Are Associated to Peripheral Inflammation in Balb/c Mice Infected with Brucella abortus 2308
Source: Microorganisms. 2021 Sep 11;9(9):1937. doi: 10.3390/microorganisms9091937 (PMC8470318; doi:10.3390/microorganisms9091937)
Supplement: Supplementary file 1 [file microorganisms-09-01937-s001.zip]

Archive with 1 entries (1 files):
- microorganisms-1340809-supplementary.pdf
